# Supplementary material for: Reliability of pressure-volume loop parameters derived from transthoracic echocardiography in patients undergoing hemodialysis
Source: PLoS One. 2026 Jan 5;21(1):e0340206. doi: 10.1371/journal.pone.0340206 (PMC12768255; doi:10.1371/journal.pone.0340206)
Supplement: S1 File — (XLSX) [file pone.0340206.s003.xlsx]

## Sheet: INTRA OV VAC
Patients	ID	Age (years)	Gender (M=1, F=2)	Dry weight (kg)	Height (cm)	BMI (kg/m²)	BSA (m²)	HTN (Y=1, N=0)	DM (Y=1, N=0)	Smoking (Y=1, N=0)	DLP (Y=1, N=0)	Prior MI (Y=1, N=0)	CAD (Y=1, N=0)	Revascularization (yes=1, no=0)	Prior HF hospitalization (yes=1, no=0)	Cancer (Y=1, N=0)	HF (Y=1, N=0)	HF Stage (I=1, II=2, III=3, IV=4)	Dialysis vintage (months)	Dialysis start date (dd.mm.yyyy)	HD schedule (M/W/F =1; T/R/S = 2)	HD day (recruitment) (M, T, W, R, F)	Primary diagnosis (ICD code)	Causes of ESRD: A. Hypertension B. Diabetes C. Glomerulonephritis D. Cystic kidney disease E. Tubulo-interstitial nephritis F. Unknown G. Others	Vascular access: A. AVF B. AVG C. CVC (temporary/permanent; subclavian/jugular/femoral)	Residual urine output (mL/day)	Actual weight after previous HD session (kg)	Interdialytic weight gain (kg)	Actual weight before HD session (kg)	Actual weight after HD session (kg)	Ultrafiltration volume (mL)	Blood flow rate (mL/min)	Heart rate before HD	SBP before HD	DBP before HD	Events during HD session (unstable hemodynamics, arrythmia, etc.)	ACEi/ARB	Beta blockers	CCB	Statins	Antiplatelets	Diuretics	Phosphate binders	ES frame	ED frame	Aorta	Mitral	Apex-Base	iLat-aSep
1	824	70	1	64	174	21.1389	1.75879	1	0	0	0	0	1	1	0	0	1	3	90	13.04.2018	1	M	I12.0 Hypersensitive chronic kidney disease; N18.5 Chronic glomerulonephritis	A, C	A	0	63.1	1.7	64.8	62.9	2000	330	70	110	70	no	0	0	0	0	0	0	0	17	3	19.9	29.6	6.79	1.7
2	755	54	1	54	160	21.0937	1.54919	1	0	0	0	0	0	0	0	0	0	0	89	20.04.2018	2	T	I12.0 Hypersensitive chronic kidney disease	A	A	100	55.3	2.5	57.8	55.9	2175	242	72	120	80	no	0	1	0	0	0	0	0	16	3	20.3	36	6.9	1.25
3	409	69	2	78	166	28.306	1.89649	1	1	0	0	0	0	0	0	0	1	3	12	11.10.2024	2	R	E11.69 Diabetus Mellitus type 2 with complications	B	A	450	78.7	0.3	79	78	900	215	70	150	70	no	0	0	1	0	0	0	0	14	2	19.2	31.6	9.39	2.64
4	777	35	1	66	175	21.551	1.79118	1	0	0	0	0	0	0	0	0	1	3	24	01.10.2023	1	M	I12.0 Hypersensitive chronic kidney disease	A, C	A	100	66.4	5.7	72.1	67.7	4000	279	70	200	130	no	1	0	0	0	0	0	0	13	2	22.6	47.6	15.74	2.92
5	718	21	1	79	181	24.114	1.99297	1	0	0	0	0	0	0	0	0	0	0	13	01.09.2024	1	M	N 03 Chronic nephritic syndrome	C	A	900	79.2	3.2	82.4	79	3500	302	76	180	130	no	0	0	1	0	0	0	0	13	2	22.1	33.6	19.36	3.8
6	981	50	1	56.5	174	18.6616	1.65252	1	0	0	0	0	0	0	0	0	0	0	17	24.04.2024	2	T	N03.9 - Chronic nephritic syndrome with unspecified morphologic changes	C	A	62.5	56.5	2.6	59.1	56	2600	321	68	180	110	no	0	0	1	0	0	0	0	16	1	18.8	35.9	11.56	2.5
7	866	33	1	49	179	15.2929	1.56089	0	0	0	0	0	0	0	0	0	0	0	153	25.12.2012	1	W	N03.9: Chronic nephritic syndrome with unspecified morphologic changes	C	A	0	50	1.7	51.7	49.2	2700	276	70	120	100	no	0	0	0	0	0	0	0	11	2	24.5	31.8	6.94	2.22
8	693	69	2	45.5	165	16.7126	1.4441	1	0	0	0	0	0	0	0	0	0	0	12	10.10.2024	1	F	M32.1 Systemic lupus erythematosus with organ or system involvement; I12.0 Hypersensitive chronic kidney disease	A	A	0	45.3	2.1	47.4	45.6	2000	360	70	140	100	no	1	1	0	0	0	0	0	14	2	20.7	32.6	9.53	2.82
9	347	65	1	71	171	24.281	1.83644	1	1	0	0	0	0	0	0	0	1	3	22	14.12.2023	2	T	E11.69 Diabetus Mellitus type 2 with complications; I12.0 Hypersensitive chronic kidney disease	A, B	A	1350	72.1	1.4	73.5	71.8	2000	329	70	140	90	no	0	0	0	0	0	0	0	11	5	19.5	35	8.56	2.12
10	455	61	1	73	175	23.8367	1.88378	1	0	0	0	0	0	0	0	0	0	0	69	24.12.2019	1	F	I12.0 Hypersensitive chronic kidney disease	A	A	150	73.2	2.3	75.5	73	2500	350	70	160	90	no	1	1	1	0	0	0	0	13	2	22.9	30.3	10.18	2.21
11	804	59	1	75.9	170	26.263	1.89319	1	0	1	0	0	0	0	0	0	0	0	68	11.02.2020	1	M	I12.0 Hypersensitive chronic kidney disease	A	A	0	72.2	3.1	75.3	72.6	3500	350	76	180	100	no	0	0	1	0	0	0	0	20	2	20.9	31	5.64	1.59
12	134	87	1	67	172	22.6474	1.78916	1	0	0	0	0	0	0	0	0	0	0	20	2024-02-03	2	R	I12.0 Hypersensitive chronic kidney disease	A	C(permanent, subclavian)	400	66.6	1.2	67.8	66.8	1500	300	72	160	80	no	0	0	0	0	0	0	0	13	27	23.3	31	18.1	4.35
13	349	64	1	49.6	150	22.0444	1.43759	1	0	0	0	0	0	0	0	0	0	0	235	01.03.2006	2	R	I12.0 Hypersensitive chronic kidney disease	A	A	0	49	3.2	52.2	50.2	2600	350	70	150	90	no	0	0	0	0	0	0	0	16	32	18.2	24.6	15.48	3.76
14	678	62	2	62.8	165	23.067	1.69657	1	1	0	0	0	0	0	0	0	0	0	43	2022-02-25	2	T	E11.69 Diabetus Mellitus type 2 with complications; I12.0 Hypersensitive chronic kidney disease	A, B	A	0	64.8	1.9	66.7	64.2	3000	360	80	170	90	no	1	0	1	0	0	0	0	20	2	15.5	29	9.26	2.11
15	879	52	2	74	170	25.6055	1.86934	1	1	1	0	0	0	0	0	0	0	0	12	2024-10-01	2	T	E10.6 — Type 1 diabetes mellitus with other specified complications; I12.0 Hypersensitive chronic kidney disease	A, B	A	0	72.5	0.9	73.4	71.9	1700	330	72	130	70	no	0	0	0	0	0	0	0	12	5	15.9	35.1	24.15	3.4
16	439	39	2	58.5	165	21.4876	1.63745	1	0	0	0	0	0	0	0	0	0	0	29	2023-05-08	1	M	I12.0 Hypersensitive chronic kidney disease	A	A	0	57	0.3	57.3	56.8	1000	300	74	130	90	no	0	0	0	0	0	0	0	16	4	15.1	24.6	21.34	3.62
17	121	55	1	80	178	25.2493	1.98886	0	0	0	0	0	0	0	0	0	0	0	94	01.12.2017	1	M	N18.5 Chronic kidney disease	F	A	0	69	2	71	70	3000	350	72	180	90	no	0	0	0	0	0	0	0	13	26	22.3	30.9	7.4	2.01
18	173	24	1	70	170	24.2215	1.81812	0	0	0	0	0	0	0	0	0	0	0	11	2024-10-30	1	M	N18.5 Chronic kidney disease	F	A	100	71.7	2.3	74	73.4	1500	300	70	140	90	no	0	0	0	0	0	0	1	14	26	24.7	32.1	13.31	4.08
19	284	21	1	70	168	24.8016	1.80739	1	0	0	0	0	0	0	0	0	0	0	11	2024-09-11	1	M	I12.0 Hypersensitive chronic kidney disease	A	A	0	60.4	2.1	62.5	60.3	2700	340	72	180	120	no	0	0	0	0	0	0	0	16	25	14.9	35.1	25.73	4.31
20	381	65	1	70	172	23.6614	1.82878	1	1	0	0	0	0	0	0	0	0	0	21	2023-12-21	2	R	I12.0 Hypersensitive chronic kidney disease; B18.2 Chronic viral hepatitis C; E10.7 Type 1 diabetes mellitus with multiple complications.	A, B	A	0	74	2.5	76.5	74.6	2000	320	70	180	80	no	0	0	0	0	0	0	0	16	35	21.6	32.1	10.49	2.24
21	403	66	1	93	172	31.4359	2.10792	1	1	0	0	0	0	0	0	0	0	0	18	2024-03-27	2	R	E11.69 Diabetus Mellitus type 2 with complications; I12.0 Hypersensitive chronic kidney disease	A,B	C(permanent, jugular)	1000	78.6	2.3	80.9	78.8	2500	250	70	140	80	no	0	0	0	0	0	0	0	14	3	24.9	36.8	6.18	1.7
22	841	28	2	57	167	20.4382	1.62609	1	0	0	0	0	0	0	0	0	0	0	14	09.08.2024	1	M	N18.5 Chronic kidney disease	G. chronic pyelonephritis	A	0	57	3	60	57.3	3200	220	70	140	100	no	0	0	0	0	0	0	0	15	4	17.3	32.5	29.04	6.38
23	661	56	1	90	172	30.4218	2.07364	1	0	0	0	0	0	0	0	0	0	0	26	21.07.2023	1	M	I12.0 Hypersensitive chronic kidney disease	A	A	100	67.5	2.3	69.8	67.8	3000	330	71	140	90	no	1	1	1	0	0	0	0	15	3	19	34.4	25.66	4.22
24	964	72	1	72.7	172	24.5741	1.86372	1	0	0	0	0	0	0	0	0	0	0	15	26.06.2024	1	F	I12.0 Hypersensitive chronic kidney disease	A	A	0	71.1	2.3	73.4	71	2900	340	71	160	100	no	0	0	0	0	0	0	0	14	3	16.7	33.5	14.27	2.17
25	637	38	1	67	176	21.6296	1.80985	1	0	0	0	0	0	0	0	0	0	0	12	27.09.2024	1	M	I12.0 Hypersensitive chronic kidney disease	A	A	500	62.4	3	65.4	62.7	3200	370	70	150	100	no	0	0	0	0	0	0	0	15	2	22	30.3	13.5	2.16
[truncated: 32 more columns]

## Sheet: INTER OV VAC
Patients	ID	DOB (dd.mm.yyyy)	Age (years)	Gender (M=1, F=2)	Dry weight (kg)	Height (cm)	BMI (kg/m²)	BSA (m²)	HTN (Y=1, N=0)	DM (Y=1, N=0)	Smoking (Y=1, N=0)	DLP (Y=1, N=0)	Prior MI (Y=1, N=0)	CAD (Y=1, N=0)	Revascularization (Y=1, N=0)	Prior HF hospitalization (Y=1, N=0)	Cancer (Y=1, N=0)	HF (Y=1, N=0)	HF Stage (I=1, II=2, III=3, IV=4)	Dialysis vintage (months)	Dialysis start date (dd.mm.yyyy)	HD schedule (M/W/F =1; T/R/S = 2)	HD day (recruitment) (M, T, W, R, F)	Primary diagnosis (ICD code)	Causes of ESRD: A. Hypertension B. Diabetes C. Glomerulonephritis D. Cystic kidney disease E. Tubulo-interstitial nephritis F. Unknown G. Others	Vascular access: A. AVF B. AVG C. CVC (temporary/permanent; subclavian/jugular/femoral)	Residual urine output (mL/day)	Actual weight after previous HD session (kg)	Interdialytic weight gain (kg)	Actual weight before HD session (kg)	Actual weight after HD session (kg)	Ultrafiltration volume (mL)	Blood flow rate (mL/min)	Heart rate before HD	SBP before HD	DBP before HD	Events during HD session (unstable hemodynamics, arrythmia, etc.)	ACEi/ARB	Beta blockers	CCB	Statins	Antiplatelets	Diuretics	Phosphate binders	ES frame	ED frame	Aorta	Mitral	Apex-Base
1	824	01.02.1955	70	1	64	174	21.1389	1.75879	1	0	0	0	0	1	1	0	0	1	3	90	13.04.2018	1	M	I12.0 Hypersensitive chronic kidney disease; N18.5 Chronic glomerulonephritis	A, C	A	0	63.1	1.7	64.8	62.9	2000	330	70	110	70	no	0	0	0	0	0	0	0	14	3	18.6	32.5	6.39
2	755	07.05.1970	54	1	54	160	21.0937	1.54919	1	0	0	0	0	0	0	0	0	0	0	89	20.04.2018	2	T	I12.0 Hypersensitive chronic kidney disease	A	A	100	55.3	2.5	57.8	55.9	2175	242	72	120	80	no	0	1	0	0	0	0	0	16	3	20.4	35.9	6.9
3	409	22.04.1955	69	2	78	166	28.306	1.89649	1	1	0	0	0	0	0	0	0	1	3	12	11.10.2024	2	R	E11.69 Diabetus Mellitus type 2 with complications	B	A	450	78.7	0.3	79	78	900	215	70	150	70	no	0	0	1	0	0	0	0	16	30	16.8	31.3	5.13
4	777	02.09.1989	35	1	66	175	21.551	1.79118	1	0	0	0	0	0	0	0	0	1	3	24	01.10.2023	1	M	I12.0 Hypersensitive chronic kidney disease	A, C	A	100	66.4	5.7	72.1	67.7	4000	279	70	200	130	no	1	0	0	0	0	0	0	16	2	22.6	45.1	12.17
5	718	26.02.2003	21	1	79	181	24.114	1.99297	1	0	0	0	0	0	0	0	0	0	0	13	01.09.2024	1	M	N 03 Chronic nephritic syndrome	C	A	900	79.2	3.2	82.4	79	3500	302	76	180	130	no	0	0	1	0	0	0	0	12	2	20	36.6	22.52
6	981	12.01.1975	50	1	56.5	174	18.6616	1.65252	1	0	0	0	0	0	0	0	0	0	0	17	24.04.2024	2	T	N03.9 - Chronic nephritic syndrome with unspecified morphologic changes	C	A	62.5	56.5	2.6	59.1	56	2600	321	68	180	110	no	0	0	1	0	0	0	0	18	2	19.3	35.8	10.06
7	866	19.09.1991	33	1	49	179	15.2929	1.56089	0	0	0	0	0	0	0	0	0	0	0	153	25.12.2012	1	W	N03.9: Chronic nephritic syndrome with unspecified morphologic changes	C	A	0	50	1.7	51.7	49.2	2700	276	70	120	100	no	0	0	0	0	0	0	0	15	2	21.8	40.2	7.57
8	693	28.07.1955	69	2	45.5	165	16.7126	1.4441	1	0	0	0	0	0	0	0	0	0	0	12	10.10.2024	1	F	M32.1 Systemic lupus erythematosus with organ or system involvement; I12.0 Hypersensitive chronic kidney disease	A	A	0	45.3	2.1	47.4	45.6	2000	360	70	140	100	no	1	1	0	0	0	0	0	16	27	21.5	30.2	7.45
9	347	18.02.1960	65	1	71	171	24.281	1.83644	1	1	0	0	0	0	0	0	0	1	3	22	14.12.2023	2	T	E11.69 Diabetus Mellitus type 2 with complications; I12.0 Hypersensitive chronic kidney disease	A, B	A	1350	72.1	1.4	73.5	71.8	2000	329	70	140	90	no	0	0	0	0	0	0	0	15	1	19.3	32.8	5.04
10	455	15.01.1964	61	1	73	175	23.8367	1.88378	1	0	0	0	0	0	0	0	0	0	0	69	24.12.2019	1	F	I12.0 Hypersensitive chronic kidney disease	A	A	150	73.2	2.3	75.5	73	2500	350	70	160	90	no	1	1	1	0	0	0	0	16	35	21	33.9	11.21
11	804	20.03.1966	59	1	75.9	170	26.263	1.89319	1	0	1	0	0	0	0	0	0	0	0	68	11.02.2020	1	M	I12.0 Hypersensitive chronic kidney disease	A	A	0	72.2	3.1	75.3	72.6	3500	350	76	180	100	no	0	0	1	0	0	0	0	16	36	18.3	25.6	7.68
12	134	19.07.1937	87	1	67	172	22.6474	1.78916	1	0	0	0	0	0	0	0	0	0	0	20	2024-02-03	2	R	I12.0 Hypersensitive chronic kidney disease	A	C(permanent, subclavian)	400	66.6	1.2	67.8	66.8	1500	300	72	160	80	no	0	0	0	0	0	0	0	12	24	22.1	28.7	11.77
13	349	25.12.1960	64	1	49.6	150	22.0444	1.43759	1	0	0	0	0	0	0	0	0	0	0	235	01.03.2006	2	R	I12.0 Hypersensitive chronic kidney disease	A	A	0	49	3.2	52.2	50.2	2600	350	70	150	90	no	0	0	0	0	0	0	0	16	4	11.3	24.6	28.62
14	678	01.07.1962	62	2	62.8	165	23.067	1.69657	1	1	0	0	0	0	0	0	0	0	0	43	2022-02-25	2	T	E11.69 Diabetus Mellitus type 2 with complications; I12.0 Hypersensitive chronic kidney disease	A, B	A	0	64.8	1.9	66.7	64.2	3000	360	80	170	90	no	1	0	1	0	0	0	0	19	3	18.6	33.1	4.49
15	879	13.10.1972	52	2	74	170	25.6055	1.86934	1	1	1	0	0	0	0	0	0	0	0	12	2024-10-01	2	T	E10.6 — Type 1 diabetes mellitus with other specified complications; I12.0 Hypersensitive chronic kidney disease	A, B	A	0	72.5	0.9	73.4	71.9	1700	330	72	130	70	no	0	0	0	0	0	0	0	15	4	16	39	12.69
16	439	08.07.1986	39	2	58.5	165	21.4876	1.63745	1	0	0	0	0	0	0	0	0	0	0	29	2023-05-08	1	M	I12.0 Hypersensitive chronic kidney disease	A	A	0	57	0.3	57.3	56.8	1000	300	74	130	90	no	0	0	0	0	0	0	0	17	2	13.4	26.5	18.11
17	121	10.05.1969	55	1	80	178	25.2493	1.98886	0	0	0	0	0	0	0	0	0	0	0	94	01.12.2017	1	M	N18.5 Chronic kidney disease	F	A	0	69	2	71	70	3000	350	72	180	90	no	0	0	0	0	0	0	0	15	29	23.6	33.5	11.5
18	173	17.11.2000	24	1	70	170	24.2215	1.81812	0	0	0	0	0	0	0	0	0	0	0	11	2024-10-30	1	M	N18.5 Chronic kidney disease	F	A	100	71.7	2.3	74	73.4	1500	300	70	140	90	no	0	0	0	0	0	0	1	14	2	21.1	38.1	19.83
19	284	24.04.2004	21	1	70	168	24.8016	1.80739	1	0	0	0	0	0	0	0	0	0	0	11	2024-09-11	1	M	I12.0 Hypersensitive chronic kidney disease	A	A	0	60.4	2.1	62.5	60.3	2700	340	72	180	120	no	0	0	0	0	0	0	0	16	25	14.9	35.1	24.22
20	381	14.04.1960	65	1	70	172	23.6614	1.82878	1	1	0	0	0	0	0	0	0	0	0	21	2023-12-21	2	R	I12.0 Hypersensitive chronic kidney disease; B18.2 Chronic viral hepatitis C; E10.7 Type 1 diabetes mellitus with multiple complications.	A, B	A	0	74	2.5	76.5	74.6	2000	320	70	180	80	no	0	0	0	0	0	0	0	16	3	14.8	37.9	12.64
21	403	06.05.1959	66	1	93	172	31.4359	2.10792	1	1	0	0	0	0	0	0	0	0	0	18	2024-03-27	2	R	E11.69 Diabetus Mellitus type 2 with complications; I12.0 Hypersensitive chronic kidney disease	A,B	C (permanent, jugular)	1000	78.6	2.3	80.9	78.8	2500	250	70	140	80	no	0	0	0	0	0	0	0	13	2	14.2	42.8	19.6
22	841	03.05.1996	28	2	57	167	20.4382	1.62609	1	0	0	0	0	0	0	0	0	0	0	14	09.08.2024	1	M	N18.5 Chronic kidney disease	G. chronic pyelonephritis	A	0	57	3	60	57.3	3200	220	70	140	100	no	0	0	0	0	0	0	0	15	3	13.2	33.3	41.14
23	661	28.09.1968	56	1	90	172	30.4218	2.07364	1	0	0	0	0	0	0	0	0	0	0	26	21.07.2023	1	M	I12.0 Hypersensitive chronic kidney disease	A	A	100	67.5	2.3	69.8	67.8	3000	330	71	140	90	no	1	1	1	0	0	0	0	16	3	13.8	42.3	32.34
24	964	06.08.1952	72	1	72.7	172	24.5741	1.86372	1	0	0	0	0	0	0	0	0	0	0	15	26.06.2024	1	F	I12.0 Hypersensitive chronic kidney disease	A	A	0	71.1	2.3	73.4	71	2900	340	71	160	100	no	0	0	0	0	0	0	0	16	2	15.2	37.5	15.24
25	637	01.03.1987	38	1	67	176	21.6296	1.80985	1	0	0	0	0	0	0	0	0	0	0	12	27.09.2024	1	M	I12.0 Hypersensitive chronic kidney disease	A	A	500	62.4	3	65.4	62.7	3200	370	70	150	100	no	0	0	0	0	0	0	0	15	2	17.5	28.8	15.82
[truncated: 33 more columns]
